# Supplementary material for: Comparative Transcriptome Analysis of Chemoreception Organs of Laodelphax striatellus in Response to Rice Stripe Virus Infection
Source: Int J Mol Sci. 2021 Sep 24;22(19):10299. doi: 10.3390/ijms221910299 (PMC8532003; doi:10.3390/ijms221910299)
Supplement: Supplementary file 1 [file ijms-22-10299-s001.zip]

Archive with 2 entries (2 files):
- Figure S1.pdf
- Table S1 and 2.xlsx
